# Supplementary material for: A trimethoprim derivative impedes antibiotic resistance evolution
Source: Nat Commun. 2021 May 19;12:2949. doi: 10.1038/s41467-021-23191-z (PMC8134463; doi:10.1038/s41467-021-23191-z)
Supplement: Supplementary file 3 — Source Data [file 41467_2021_23191_MOESM3_ESM.xlsx]

## Sheet: Sheet1
Sl No.	Figures/Tables	Source Data/Codes
1	Figure_1d	https://github.com/erdaltoprak-zz/NatureCommunication2021_Manna/tree/main/Figure_1/Figure_1d
2	Figure_2b_2c	https://github.com/erdaltoprak-zz/NatureCommunication2021_Manna/tree/main/Figure_2/Figure_2b_2c
3	Figure_2d	https://github.com/erdaltoprak-zz/NatureCommunication2021_Manna/tree/main/Figure_2/Figure_2d
4	Figure_2e	https://github.com/erdaltoprak-zz/NatureCommunication2021_Manna/tree/main/Figure_2/Figure_2e
5	Figure_3b	https://github.com/erdaltoprak-zz/NatureCommunication2021_Manna/tree/main/Figure_3/Figure_3b
6	Figure_3c	https://github.com/erdaltoprak-zz/NatureCommunication2021_Manna/tree/main/Figure_3/Figure_3c
7	Figure_4a_4b_4c	https://github.com/erdaltoprak-zz/NatureCommunication2021_Manna/tree/main/Figure_4/Figure_4a_4b_4c
8	FIgure_4d_4f	https://github.com/erdaltoprak-zz/NatureCommunication2021_Manna/tree/main/Figure_4/FIgure_4d_4f
9	Figure_4e	https://github.com/erdaltoprak-zz/NatureCommunication2021_Manna/tree/main/Figure_4/Figure_4e
10	Supplementary_Figure_2_Table_2	https://github.com/erdaltoprak-zz/NatureCommunication2021_Manna/tree/main/Supplementary_Figure_2_Table_2
11	Supplementary_Figure_3	https://github.com/erdaltoprak-zz/NatureCommunication2021_Manna/tree/main/Supplementary_Figure_3
12	Supplementary_Figure_4	https://github.com/erdaltoprak-zz/NatureCommunication2021_Manna/tree/main/Supplementary_Figure_4
13	Supplementary_Figure_5	https://github.com/erdaltoprak-zz/NatureCommunication2021_Manna/tree/main/Supplementary_Figure_5
14	Supplementary_Figure_6	https://github.com/erdaltoprak-zz/NatureCommunication2021_Manna/tree/main/Supplementary_Figure_6
15	Supplementary_Figure_7	https://github.com/erdaltoprak-zz/NatureCommunication2021_Manna/tree/main/Supplementary_Figure_7
16	Supplementary_Figure_8	https://github.com/erdaltoprak-zz/NatureCommunication2021_Manna/tree/main/Supplementary_Figure_8
17	Supplementary_Figure_9	https://github.com/erdaltoprak-zz/NatureCommunication2021_Manna/tree/main/Supplementary_Figure_9
18	Supplementary_Table_3	https://github.com/erdaltoprak-zz/NatureCommunication2021_Manna/tree/main/Supplementary_Table_3
19	Raw Sequencing Data	https://www.ncbi.nlm.nih.gov/bioproject/PRJNA717019
